# Supplementary material for: A Novel Carbon Dots/Thermo-Sensitive In Situ Gel for a Composite Ocular Drug Delivery System: Characterization, Ex-Vivo Imaging, and In Vivo Evaluation
Source: Int J Mol Sci. 2021 Sep 14;22(18):9934. doi: 10.3390/ijms22189934 (PMC8464813; doi:10.3390/ijms22189934)
Supplement: Supplementary file 1 [file ijms-22-09934-s001.zip]

Archive with 1 entries (1 files):
- ijms-1358490-supplementary.pdf
